# Supplementary material for: A Novel Synthetic Precursor of Styryl Sulfone Neuroprotective Agents Inhibits Neuroinflammatory Responses and Oxidative Stress Damage through the P38 Signaling Pathway in the Cell and Animal Model of Parkinson’s Disease
Source: Molecules. 2021 Sep 3;26(17):5371. doi: 10.3390/molecules26175371 (PMC8433997; doi:10.3390/molecules26175371)
Supplement: Supplementary file 1 [file molecules-26-05371-s001.zip]

Archive with 1 entries (1 files):
- molecules-1305752-supplementary.pdf
